# Supplementary material for: Molecular and Clinicopathological Profiling of Clear Cell Renal Cell Carcinoma with Rhabdoid Features: An Integrative Pathway-Based Stratification Approach
Source: Cancers (Basel). 2025 Aug 23;17(17):2744. doi: 10.3390/cancers17172744 (PMC12427345; doi:10.3390/cancers17172744)
Supplement: Supplementary file 1 [file cancers-17-02744-s001.zip]

Archive with 1 entries (1 files):
- cancers-3808688-supplementary.xlsx
