# Supplementary material for: Molecular and Clinicopathological Profiling of Clear Cell Renal Cell Carcinoma with Rhabdoid Features: An Integrative Pathway-Based Stratification Approach
Source: Cancers (Basel). 2025 Aug 23;17(17):2744. doi: 10.3390/cancers17172744 (PMC12427345; doi:10.3390/cancers17172744)
Supplement: Supplementary file 1 [file cancers-17-02744-s001.zip › cancers-3808688-supplementary.xlsx]

## Sheet: S1_NGS data
Case (N)	Chromatin Remodeling (VAF%)	DDR (VAF%)	PI3K/AKT/MTOR (VAF%)	CDK Pathway (VAF%)	TSC/NF Pathway (VAF%)	RB/p53 (VAF%)	MYC Amplification (CN)	MAPK Pathway (VAF%)	NOTCH1 Pathway (VAF%)
1	BAP1 truncating p.Ser537AsnfsTer8 (6.5%)	CDK12	Not identified	CDK12 p.Pro69Leu (8.3%) / CDK12 p.Arg44Trp (19.%)	NF2-truncating p.Gln147Ter (6%)	Not identified	Not identified	MAP2K2 p.Gln38Ter (32.3%)	NOTCH1 p.Pro499Phe (14.2%)/NOTCH1 p.Pro498Arg (17.7%)
2	SETD2 p.Gly1702Glu (HETEROZYGOUS) (7.6%)	CDK12	Not identified	CDK12 p.Arg44Trp (56.5%)/CDK12 p.Ala60Val (21.7%)	NF1 Truncating p.Gln1520Ter (HETEROZYGOUS) (8.8%)	Not identified	Not identified	Not identified	NOTCH1 . p.Pro498Arg PRESENT (HETERO ZYGOUS) (12.7%)
3	BAP1 truncating p.Glu498Ter (39.6%)	PMS2 p.Val549Met (5.4%)/CDK12	PTEN truncating p.Pro213PhefsTer28 (36.8%)	CDK12 p.Arg44Gln 35%/CDKN2B-AS1 (6.3%)	Not identified	Not identified	Not identified	Not identified	NOTCH1 p.Asp338Ile (20.1%)
4	Not identified	MSH6 Truncating p.Ile972LeufsTe (32%)	Not identified	Not identified	Not identified	Not identified	MYC -CN: Amplification Gain-of-Function (5.76)	Not identified	NOTCH1 p.Pro498Arg( 16.9%)/NOTCH1 Cys499Phe (14.1%)
5	Not identified	Not identified	FGFR4 p.Gly388Arg (50.8%)/MTOR p.Tyr1974hi s(26.9%)	Not identified	Not identified	Not identified	Not identified	Not identified	NOTCH1 p.Pro498Arg (16.7%)/NOTCH1 Cys499Phe (15.2%)
6	BAP1 Truncating p.Gln593ProfsTer50 (20%)/ARID1A p.Ala257Val (20%)/ARID1A p.Ser258Phe (8%)	PMS2 Truncating p.Lys541GlufsTer3 (92.6%)	FGFR4 p.Gly388Arg (57.2%)	CDK12 p.Arg44Gln (22.7%)/CDKN2B-AS1 NA(9.7%)	Not identified	Not identified	Not identified	MAP2K2 p.Gln38Ter (37.5%)	NOTCH1 p.Pro498Arg (12.6%)
7	BAP1-truncating-p.Val265GlufsTer6 (74.3%)	Not identified	FGFR4 p.Gly388Arg (35.1%)/FGFR4 p.Glu724Lys (10.5%)	Not identified	TSC1 p.Glu788Lys (61.5%)/TSC2 (10%)	RB1 p.Lys202Arg (10.8%)/p53 5.3%	MYC -CN: Amplification Gain-of-Function (7.08)	Not identified	NOTCH1 p.Cys499Phe (14.8%)/NOTCH1 p.Pro498Arg (17.9%)/NOTCH1 p.Ala396Val (14.6%)
8	Not identified	Not identified	PTEN truncating p.Pro213PhefsTer28 (31.4%)	Not identified	Not identified	Not identified	Not identified	Not identified	NOTCH1 p.Cys499Phe (13.8%)/NOTCH1 p.Pro498Arg( 15.9%)
9	SETD2 truncating p.Lys1130GlufsTer6 (22.3%)	Not identified	Not identified	CDKN2B-AS1 NA (9.4%)	Not identified	Not identified	Not identified	Not identified	NOTCH1 p.Pro498Arg (12.1%)
10	SETD2 p.Gly1702Glu (5.2%)	Not identified	FGFR4 p.Gly388Arg (47.8%)/PTEN Hotspot Loss-of-Function p.Cys71Gly p.Cys71Gly (5.1%)		Not identified	Not identified	Not identified	Not identified	NOTCH1 p.Pro498Arg (13.7%)/NOTCH1 p.Cys499Phe (12.4%)
11	Not identified	Not identified	FGFR4 p.Gly388Arg (54.8%)	Not identified	Not identified	Not identified	Not identified	Not identified	NOTCH1 p.Pro498Arg (14.7%)/NOTCH1 p.Cys499Phe (13.3%)
12	Not identified	Not identified	FGFR4 p.Gly388Arg (50.6%)	Not identified	TSC1 truncating Loss-of-Function p.Glu534Ter (27.5%)	Not identified	Not identified	Not identified	NOTCH1 p.Pro498Arg (17.8%)/NOTCH1 p.Cys499Phe (15.7%)
13	BAP1 p.Ile131Ser (36%)	Not identified	Not identified	Not identified	Not identified	Not identified	Not identified	MAP2K2 p.Gln38Ter (36.7%)	NOTCH1 p.Pro498Arg (14.3%)/NOTCH1 p.Cys499Phe (12.0%)
14	Not identified	Not identified	FGFR4 G388R (36.4%)/MTOR Hotspot Gain-of-Function p.Leu2427GlnL2427Q (25.9%)	Not identified	Not identified	Not identified	Not identified	Not identified	NOTCH1 p.Cys499Phe (15.9%)/NOTCH1 p.Pro498Arg (19.6%)
15	BAP1 p.Leu49Pro (33.6%)/SETD2 Truncating p.Ser820LeufsTer6 (20.2%)	MSH6 truncating p.Gly39AlafsTer51 (56.9%)/PMS2 truncating p.Lys541GlufsTer3 (5.5%)	FGFR4 p.Gly388Arg (47.2%)	Not identified	Not identified	Not identified	Not identified	Not identified	NOTCH1 p.Pro498Arg (15.9%)
16	Not identified	Not identified	Not identified	Not identified	TSC1 Truncating p.[Leu800=;Glu801Ter (5.8%)	Not identified	Not identified	MAP2K2 p.Gln38Ter (26.1%)	NOTCH1 p.Pro498Arg (13.8%)
17	Not identified	Not identified	Not identified	Not identified	Not identified	Not identified	Not identified	MAP2K2 p.Gln38Ter (33.3%)	NOTCH1 p.Phe1617Leu (6.1%)
